# Supplementary material for: Exploration of Bis-Cinnamido-Polyamines as Intrinsic Antimicrobial Agents and Antibiotic Enhancers
Source: Biomolecules. 2023 Jul 7;13(7):1087. doi: 10.3390/biom13071087 (PMC10377643; doi:10.3390/biom13071087)
Supplement: Supplementary file 1 [file biomolecules-13-01087-s001.zip]

Archive with 1 entries (1 files):
- biomolecules-2450684-supplementary.pdf
